# Supplementary material for: Prepartum Vaccination Against Neonatal Calf Diarrhea and Its Effect on Mammary Health and Milk Yield of Dairy Cows: A Retrospective Study Addressing Non-Specific Effects of Vaccination
Source: Animals (Basel). 2025 Jan 14;15(2):203. doi: 10.3390/ani15020203 (PMC11758672; doi:10.3390/ani15020203)
Supplement: Supplementary file 1 [file animals-15-00203-s001.zip]

Archive with 3 entries (3 files):
- File S1.pdf
- Table S1.xlsx
- Table S2.xlsx
