# Supplementary material for: Prepartum Vaccination Against Neonatal Calf Diarrhea and Its Effect on Mammary Health and Milk Yield of Dairy Cows: A Retrospective Study Addressing Non-Specific Effects of Vaccination
Source: Animals (Basel). 2025 Jan 14;15(2):203. doi: 10.3390/ani15020203 (PMC11758672; doi:10.3390/ani15020203)
Supplement: Supplementary file 1 [file animals-15-00203-s001.zip › Table S1.xlsx]

## Sheet: Supplementary Table S1
Supplementary Table S1: Prepartum vaccination status and energy corrected milk yield in univariable linear mixed-effects logistic regression.
	ECM 305a			ECM FTDb
	Betac	95% CId	p-valuee	Betac	95% CId	p-valuee
VACCf - NON VACCg	1.132	1,028, 1,236	<0.001	8.1	7.7, 8.5	<0.001
aEnergy corrected milk yield in 305 days of lactation; bEnergy corrected milk yield on first day of milk recordings; cModel estimates; dConfidence Interval; esignificant effects are marked in bold - threshold: 0.0158; fprepartal vaccination between 2.5 and 8 weeks before expected calving date; gno vaccination during the dry period; herd and calving year were applied as random effects.
