# Supplementary material for: Prepartum Vaccination Against Neonatal Calf Diarrhea and Its Effect on Mammary Health and Milk Yield of Dairy Cows: A Retrospective Study Addressing Non-Specific Effects of Vaccination
Source: Animals (Basel). 2025 Jan 14;15(2):203. doi: 10.3390/ani15020203 (PMC11758672; doi:10.3390/ani15020203)
Supplement: Supplementary file 1 [file animals-15-00203-s001.zip › Table S2.xlsx]

## Sheet: Supplementary Table S2
Supplementary Table S2: Composition, definition and source of response and independent variables, applied in the study
	Name	Definition, categories	Original data source
1) Response variables
	Mastitis	registered diagnosis at least once within the time period of 10 days post partum	Health recording
	SCC	Logarithm of somatic cell count on the first day of milk recording	Milk recording
	ECM 305	Energy corrected milk yield in 305 days lactation	Milk recording
	ECM FTD	Energy corrected milk yield on the first day of milk recording	Milk recording
2) Independent variables
2 a) Vaccination related variables
	Prepartum vaccination status	prepartum vaccination during the dry period between 2.5 and 8 weeks before expected calving date (VACC); no vaccination during the dry period (NON VACC)	On-site survey
	Vaccination product	application of a vaccination product: Bovilis® Rotavec® Corona (Intervet) (RC); Scourguard® 3 (Zoetis) (SG); Bovigen® Scour (Forte Healthcare) (BS); not specified	On-site survey
	Adjuvant	alum; montanide; not specified	On-site survey
2 b) Farm management related variables
	Herd	Anonymized name of herd	Herd records
	Calving year	Year of calving date	Herd records
	Herd size	Annual total number of cows in herd, segmentated into the categories small [184, 987], medium [890, 1275] and large [1276, 2625]	Holding register
	Herd replacement rate	Calculated replacement rate in percent of the previous year: n (primiparous calvings)/ n (secondi- or multiparous calvings)*100	Herd records
	Access to pasture	Access to pasture during dry period: yes; no	On-site survey
	Flooring	Deeplitter or slatted floor during transition period	On-site survey
	Score of Hygiene	Hygiene score between 1 and 4, documented on the date of on-site survey	On-site survey
	Calving box	Calving in groups or individual box	On-site survey
	Milking frequency	Twice or triple milking per day, roboter milked cows were not counted for this variable	Herd records
	Type of dry-off	Selective dry-off; non-selective dry-off	On-site survey
	Energy supplements	Energy supplements given shortly before, during or shortly after calving (e.g.: cow drink, propylene glycol, glucose, ...): yes; no	On-site survey
	Calcium supplements	Calcium supplements given shortly before, during or shortly after calving: yes; no	On-site survey
	Vitamin D3 supplements	Vitamin D3 supplements given shortly before, during or shortly after calving	On-site survey
	Vitamin and trace element supplements	Vitamin and trace element supplements (other than vitamin D3) given shortly before, during or shortly after calving (e.g.: vitamin E, selenium, etc.): yes; no	On-site survey
	Monensin	Products, containing monensin, given shortly before, during or shortly after calving: yes; no	On-site survey
2c) Cow related variables
	Parity	according to number of lactations of the cow: primiparous; secondiparous; multiparous	Herd records
	Dry period	Length of dry period in days	On-site survey
	First lactation age	Calving date of first calving – birth date, assigned to the categories: low (<= 700 days), medium (701-750 days), high (>750 days)	Herd records
	Calving season	March-May=spring, June-August= summer, September-November=autumn, December-February=winter	Herd records
	Risk of ketosis	Ketotic risk was assumed, if the fat-protein-ratio exceeds 1.4 and lower limits of protein content (Emin) are undercut or upper limits of fat content (Fmax) are passed. Emin = (4,11 -0,023 kg milk/day) (1 - 0,35/3,51) Fmax = (5,06 -0,033 kg milk/day) (1 + 0,68/4,20)	Milk recording
